# Supplementary material for: Blue-Green Algae as Stimulating and Attractive Feeding Substrates for a Mediterranean Commercial Sea Urchin Species, Paracentrotus lividus
Source: Life (Basel). 2023 Jul 5;13(7):1510. doi: 10.3390/life13071510 (PMC10381433; doi:10.3390/life13071510)
Supplement: Supplementary file 1 [file life-13-01510-s001.zip]

Archive with 1 entries (1 files):
- life-2400372-supplementary.pdf
